# Supplementary material for: CYP3A5 promotes glioblastoma stemness and chemoresistance through fine-tuning NAD+/NADH ratio
Source: J Exp Clin Cancer Res. 2025 Jan 3;44:3. doi: 10.1186/s13046-024-03254-x (PMC11697892; doi:10.1186/s13046-024-03254-x)
Supplement: Supplementary file 2 — Supplementary Material 2 [file 13046_2024_3254_MOESM2_ESM.xlsx]

## Sheet: Table S1
Table S1 Antibodies information
Antibody	Cat	Corporation	Dilution ratio	Application
CYP3A5	13737-1-AP	Proteintech	1:1000	WB
			1:100	IHC
			1:100	IF
CD133	18470-1-AP	Proteintech	1:5000	WB
			1:200	IF
SOX2	#3579	CST	1:1000	WB
			1:400	IF
			1:400	IHC
Ki-67			1:2000	IF
			1:1000	IHC
GFAP	16825-1-AP	Proteintech	1:5000	WB
PARP	#9532	CST	1:1000	WB
𝛾H2AX	#9718	CST	1:1000	WB
Anti-poly-ADP-ribose binding reagent	MABE1016	Sigma-Aldrich	1:1000	WB
STAT3	#9139	CST	1:1000	WB
			1:100	CHIP
p-STAT3	#9145	CST	1:2000	WB
p-EGFR	#3777	CST	1:1000	WB
EGFR	#4267	CST	1:1000	WB
AKT	#9272	CST	1:1000	WB
p-AKT	#4060	CST	1:1000	WB
MTCO2	55070-1-AP	Proteintech	1:5000	WB
TFAM	22586-1-AP	Proteintech	1:5000	WB
PGC1A	AB3242	Sigma	1:1000	WB
			1:50	IP
Acetylated-Lysine	#9441	CST	1:1000	WB
PUMA	#4976	CST	1:1000	WB
RB	DF6840	Affinity	1:1000	WB
p-RB	AF3103	Affinity	1:1000	WB
cyclin A	AF0142	Affinity	1:1000	WB
CDK6	ab124821	abcam	1:10000	WB
𝛽-actin	20536-1-AP	Proteintech	1:5000	WB
GAPDH	60004-1-Ig	Proteintech	1:50000	WB
Tubulin	66031-1-Ig	Proteintech	1:20000	WB
BMI1	#6964	CST	1:1000	WB
			1:500	IF
CD44	15675-1-AP	Proteintech	1:20000	WB
			1:100	IF

## Sheet: Table S2
Table S2 qPCR primers
RT-qPCR
CYP3A5-F	GAATGTTATTCTGTCTTCAC
CYP3A5-R	CTCTGCTTCCCGCCTCAAGT
GAPDH-F	GTCTCCTCTGACTTCAACAGCG
GAPDH-R	ACCACCCTGTTGCTGTAGCCAA
NES-F	CTGCTACCCTTGAGACACCTG
NES-R	GGGCTCTGATCTCTGCATCTAC
STAT3-F	CAGCAGCTTGACACACGGTA
STAT3-R	AAACACCAAAGTGGCATGTGA
PROM1-F	AGTCGGAAACTGGCAGATAGC
PROM1-R	GGTAGTGTTGTACTGGGCCAAT
CHIP-qPCR
CYP3A5-promoter-primer1-1	CAAGTACTGGGAGCACAGCT
CYP3A5-promoter-primer1-2	CCCAACCAGTTTGTGCCTCT
CYP3A5-promoter-primer2-1	AGCCAGAATACATGAAGCGCT
CYP3A5-promoter-primer2-2	CCTATGTGGCATTTGTATGTCTTCT
CYP3A5-promoter-primer3-1	CCTGGGCAAGAGAGTGAGAC
CYP3A5-promoter-primer3-2	TGCCCAGACCAATATCCTGA
mtDNA-qPCR
D-Loop-F	GATTTGGGTACCACCCAAGTATTG
D-Loop-R	GTACAATATTCATGGTGGCTGGCA
MT-CO2-F	CCTGCGACTCCTTGACGTTG
MT-CO2-R	AGCGGTGAAAGTGGTTTGGTT
hB2MF1	TGTTCCTGCTGGGTAGCTCT
hB2MR1	CCTCCATGATGCTGCTTACA

## Sheet: Table S3
Table S3 sgRNA and siRNA sequences
sgRNA	sgRNA sequence
sgCYP3A5#2	ATTCTGTCTTCACAAATCGA
sgCYP3A5#3	ACATTTCCCAACAAAGGCAG
siRNA	siRNA sequence
siSTAT3-1	CACAAUCUACGAAGAAUCA(dT)(dT)
	UGAUUCUUCGUAGAUUGUG(dT)(dT)
siSTAT3-2	GUCAUUAGCAGAAUCUCAA(dT)(dT)
	UUGAGAUUCUGCUAAUGAC(dT)(dT)
siCYP3A5-2	GAUCCAUUAUUUCUCUCAA(dT)(dT)
	UUGAGAGAAAUAAUGGAUC(dT)(dT)
siCYP3A5-3	GAACAUGAAACUUGCUCUA(dT)(dT)
	UAGAGCAAGUUUCAUGUUC(dT)(dT)

## Sheet: Table S4
Table S4 Genes and Coefficients for GScore construction
Hubgenes	coefficients
CLIC1	0.000683
GUSB	0.00243
MSN	0.000831
NTAN1	0.0653
TGIF1	0.0179
DCTD	0.00806
GLA	0.0307

## Sheet: Table S5
Table S5 Gene sets
	ID	Description	setSize	enrichmentScore	NES	pvalue	p.adjust	qvalue	rank	leading_edge	core_enrichment
MANNO_MIDBRAIN_NEUROTYPES_HSERT	MANNO_MIDBRAIN_NEUROTYPES_HSERT	MANNO_MIDBRAIN_NEUROTYPES_HSERT	433	-0.710603	-3.23274	1e-10	2.7199e-09	1.82012e-09	1994	tags=58%, list=12%, signal=52%	3815/163782/57451/2026/2917/22902/92691/401399/164832/775/201191/23077/54769/163404/51062/1258/114783/57460/6622/54438/388228/4644/85358/2823/389856/84253/2624/94032/266812/51310/1006/27303/51209/3800/23467/23504/54842/25789/57562/65009/154661/256714/79955/9829/8715/3983/9806/57419/6326/55638/63908/84707/5274/259217/260293/8120/1012/152789/59283/408/64388/79187/84249/7102/491/55117/25817/6695/800…
MANNO_MIDBRAIN_NEUROTYPES_HNBML5	MANNO_MIDBRAIN_NEUROTYPES_HNBML5	MANNO_MIDBRAIN_NEUROTYPES_HNBML5	445	-0.692846	-3.13939	1e-10	2.7199e-09	1.82012e-09	2364	tags=57%, list=15%, signal=50%	9705/84978/85446/221981/5451/27065/1400/140730/9649/92737/89796/27319/5799/23175/10962/8526/57482/10479/147906/8997/150864/8925/1463/57451/286205/2026/2917/124930/92691/57631/164832/201191/273/119/1741/1258/23270/114783/23199/388228/84969/26960/10842/57657/1630/2823/389856/5069/2624/286097/5599/79966/6659/440270/3800/23467/56899/54842/4293/57562/65009/10297/64919/256714/79955/9829/8715/288/145773…
MANNO_MIDBRAIN_NEUROTYPES_HDA2	MANNO_MIDBRAIN_NEUROTYPES_HDA2	MANNO_MIDBRAIN_NEUROTYPES_HDA2	487	-0.676725	-3.09505	1e-10	2.7199e-09	1.82012e-09	2457	tags=58%, list=15%, signal=51%	9331/1917/50937/10231/10579/90990/5569/10500/55068/21/25924/27065/1400/5214/55084/266743/23710/320/4355/10962/8526/1804/57670/22875/29951/2026/134957/22902/22987/92691/401399/164832/84679/23033/23077/5578/7054/54769/9066/1139/26034/55715/6622/388228/84969/340543/4644/1630/2823/5924/54329/10522/54212/5069/84253/90525/222950/1006/5295/9783/5463/440270/51209/23504/25789/57562/65009/55885/154661/2567…
MANNO_MIDBRAIN_NEUROTYPES_HRN	MANNO_MIDBRAIN_NEUROTYPES_HRN	MANNO_MIDBRAIN_NEUROTYPES_HRN	323	-0.686463	-3.03312	1e-10	2.7199e-09	1.82012e-09	2318	tags=57%, list=15%, signal=49%	55068/221981/9659/27065/1400/140730/23175/10962/151473/11096/10085/150864/1463/57451/92691/164832/338761/201191/51062/9066/55715/114783/57611/388228/4644/2823/160428/5069/266812/5599/6659/440270/51209/3800/11127/117177/154661/256714/8715/288/57795/55638/63908/1995/286133/114787/3797/57626/152789/114795/408/51361/64388/25862/55117/80725/81539/2259/84553/3751/154215/4684/80816/388336/22874/8618/112…
DESCARTES_FETAL_INTESTINE_ENS_NEURONS	DESCARTES_FETAL_INTESTINE_ENS_NEURONS	DESCARTES_FETAL_INTESTINE_ENS_NEURONS	136	-0.753382	-2.97672	1e-10	2.7199e-09	1.82012e-09	1780	tags=65%, list=11%, signal=59%	7054/1258/57863/1139/84251/127833/222950/196051/94235/644168/167410/65009/1747/1995/51286/152789/4842/84249/491/55117/6695/3751/10439/342125/4685/26059/1795/27133/161436/2845/5801/81551/64478/3798/7432/6857/29114/375057/148014/10382/1272/11075/9177/148753/143425/777/4137/64714/22986/57687/389197/1996/22983/8224/22989/478/1641/116154/26038/4741/129684/534/6585/10815/23057/398/60680/83723/2258/2307…
MANNO_MIDBRAIN_NEUROTYPES_HOMTN	MANNO_MIDBRAIN_NEUROTYPES_HOMTN	MANNO_MIDBRAIN_NEUROTYPES_HOMTN	367	-0.66128	-2.96705	1e-10	2.7199e-09	1.82012e-09	1918	tags=52%, list=12%, signal=47%	134957/22987/92691/775/81603/5213/55753/252995/51062/57863/9066/220359/57060/55715/6622/340543/4644/57657/6345/79191/54329/9762/84253/127833/222950/27303/51209/3800/54332/2172/23504/4293/25789/10297/11127/154661/256714/51560/9427/9829/288/57795/3983/63908/84707/1995/51286/114787/259217/260293/79698/5334/26045/6509/64388/79187/84249/7102/491/55117/81539/214/84553/6334/10439/29767/112885/112476/157…
MANNO_MIDBRAIN_NEUROTYPES_HNBML1	MANNO_MIDBRAIN_NEUROTYPES_HNBML1	MANNO_MIDBRAIN_NEUROTYPES_HNBML1	310	-0.67286	-2.96417	1e-10	2.7199e-09	1.82012e-09	2299	tags=54%, list=14%, signal=47%	221981/100129842/27065/1400/22822/785/89796/10962/27344/10085/59284/10388/84504/80274/22902/2046/92691/338761/148281/51062/9066/57060/23199/57611/388228/4644/1630/2823/5318/5599/6659/222950/7476/51209/3800/65009/443/256714/79955/126567/288/55638/63908/1995/3797/79698/5334/9480/114795/84249/81539/80034/2259/154215/93/4684/6334/10439/80816/388336/22874/8618/112885/59353/112476/10409/1795/1646/19268…
ZHONG_PFC_C3_MICROGLIA	ZHONG_PFC_C3_MICROGLIA	ZHONG_PFC_C3_MICROGLIA	471	-0.644863	-2.94365	1e-10	2.7199e-09	1.82012e-09	3016	tags=54%, list=19%, signal=45%	8193/23648/64168/65108/51308/166614/9900/4784/155066/23328/56776/116988/10454/23321/317781/1840/22924/2653/3742/22998/9905/27086/80351/3156/1759/338707/2039/23108/399947/23095/2977/6709/1917/55844/5575/10579/23149/1943/20/9479/816/23030/11278/54932/4597/27065/1400/9649/11041/4781/5217/89796/55084/116983/27319/50861/8831/8526/57482/27344/6804/2781/1463/57451/120114/2026/5305/64112/157695/54522/124…
VERHAAK_GLIOBLASTOMA_PRONEURAL	VERHAAK_GLIOBLASTOMA_PRONEURAL	VERHAAK_GLIOBLASTOMA_PRONEURAL	176	-0.711539	-2.92633	1e-10	2.7199e-09	1.82012e-09	3016	tags=69%, list=19%, signal=56%	8193/65108/84900/9839/9782/57348/29942/23023/65055/80206/4651/55565/54413/10846/55176/2941/23271/22843/22858/1400/9649/5217/4082/10962/1152/1804/9788/23229/1454/429/22902/4325/23284/55636/79969/23239/55906/2823/2065/23418/7552/6659/9767/10675/23122/9901/5332/18/5027/7267/50512/8715/10912/57209/10570/2786/214/4684/9379/59353/8936/51421/6304/9162/5911/577/81551/4133/10882/605/80319/53826/63827/5585…
CAHOY_NEURONAL	CAHOY_NEURONAL	CAHOY_NEURONAL	98	-0.783379	-2.91859	1e-10	2.7199e-09	1.82012e-09	1319	tags=58%, list=8%, signal=54%	64919/1393/63908/400745/64388/9615/6861/23349/64084/1812/56978/146760/4900/1780/2845/6812/4745/8499/6857/57699/7087/9956/85445/10716/793/4747/1392/57495/885/6750/2572/388662/79012/2558/6534/9899/114569/57084/2254/4741/348980/57586/29953/56853/63974/2563/6860/84502/125113/1007/548596/10368/10633/23040/83698/2566/205147
VERHAAK_GLIOBLASTOMA_MESENCHYMAL	VERHAAK_GLIOBLASTOMA_MESENCHYMAL	VERHAAK_GLIOBLASTOMA_MESENCHYMAL	216	0.78371	3.0693	1e-10	2.7199e-09	1.82012e-09	2864	tags=85%, list=18%, signal=70%	1116/10630/7076/2014/301/1277/8038/5054/1289/6275/1475/5328/302/2213/27286/55013/26191/23529/5265/56833/1278/4481/7421/4015/624/1192/1890/6282/6556/30008/1234/5329/7057/79642/7045/3958/9902/5836/202/55/79887/837/2359/25816/838/10538/3678/2212/3077/11025/284119/64866/10981/6768/9123/8942/10437/3956/3912/3676/5734/834/5880/7097/1296/27036/25937/6672/54502/27180/8826/2000/728/1075/7056/3101/26509/58…
POOLA_INVASIVE_BREAST_CANCER_UP	POOLA_INVASIVE_BREAST_CANCER_UP	POOLA_INVASIVE_BREAST_CANCER_UP	254	0.745408	2.96501	1e-10	2.7199e-09	1.82012e-09	2240	tags=68%, list=14%, signal=59%	3627/4318/8038/5054/9518/7130/4283/1289/9787/4327/8840/3117/4016/27299/6373/9332/991/10112/914/3702/1290/1058/259266/9833/6241/55165/2833/56833/8477/4069/915/1293/2214/332/962/51316/11004/64151/3001/10403/586/9133/2633/6004/7153/4751/3123/5329/9232/8564/9768/597/55872/969/701/3371/890/11015/30817/7083/79682/2359/972/4320/1063/2212/22974/55024/2335/2191/983/3669/7298/1033/9123/3932/10437/27074/105…
FAN_EMBRYONIC_CTX_MICROGLIA_1	FAN_EMBRYONIC_CTX_MICROGLIA_1	FAN_EMBRYONIC_CTX_MICROGLIA_1	149	0.788726	2.95013	1e-10	2.7199e-09	1.82012e-09	2189	tags=70%, list=14%, signal=61%	55635/9787/991/10112/259266/9833/6241/55165/157313/11065/9493/332/11004/64151/55355/9212/55143/10403/55723/9133/7153/10024/24137/1062/54478/150468/9232/7272/9768/55872/151648/9928/995/699/701/128239/84790/9700/79801/890/81610/7083/79682/63967/51512/157570/1063/22974/2305/891/1031/983/55789/83540/1033/57082/23397/10721/10051/3161/6790/10460/9824/4288/10635/675/51191/1164/343099/5347/151246/6941/10…
FLORIO_NEOCORTEX_BASAL_RADIAL_GLIA_DN	FLORIO_NEOCORTEX_BASAL_RADIAL_GLIA_DN	FLORIO_NEOCORTEX_BASAL_RADIAL_GLIA_DN	187	0.763613	2.93983	1e-10	2.7199e-09	1.82012e-09	1965	tags=73%, list=12%, signal=65%	301/5054/55635/9787/4605/283431/991/10112/79730/1058/259266/9833/6241/1278/157313/80310/11065/9493/332/4060/11004/55355/9212/55143/10403/9133/81930/7153/10024/220134/79733/24137/1062/54478/150468/4751/9232/7272/56245/11167/84617/55872/7465/64105/151648/9928/699/701/9156/128239/8318/9700/79801/7050/7083/79682/7035/51512/2012/157570/1063/22974/2305/891/84722/83990/2335/983/55789/83540/1033/23397/10…
MCLACHLAN_DENTAL_CARIES_UP	MCLACHLAN_DENTAL_CARIES_UP	MCLACHLAN_DENTAL_CARIES_UP	232	0.734926	2.89708	1e-10	2.7199e-09	1.82012e-09	2609	tags=72%, list=16%, signal=61%	1116/6288/3381/7076/4837/54210/1117/4318/50486/7130/9021/4283/3117/5328/2213/27299/9332/12/5266/6424/6696/4046/5265/56833/729230/4481/4069/962/51316/3122/4256/1890/10457/3119/3569/241/3426/3123/5329/133/6280/3113/6279/597/3115/822/64231/202/6352/23231/3576/25816/972/3557/22918/3575/2212/6648/2162/6347/10135/2357/8942/10437/718/1306/960/3109/5734/5880/54504/3108/3383/728/1052/2207/3512/1075/10875/…
ZHONG_PFC_C1_OPC	ZHONG_PFC_C1_OPC	ZHONG_PFC_C1_OPC	232	0.729535	2.87583	1e-10	2.7199e-09	1.82012e-09	2189	tags=61%, list=14%, signal=53%	2014/55635/9787/283431/991/10112/1058/259266/9833/6241/7431/55165/157313/11065/9493/332/11004/64151/55355/9212/55143/10403/55723/9133/81930/7153/10024/220134/24137/1062/54478/150468/4751/9232/7272/9768/84617/55872/64105/151648/9928/995/699/701/128239/84790/9700/79801/890/7050/81610/7083/79682/87/51512/157570/1063/22974/2305/891/1031/84722/983/55789/83540/1033/57082/23397/3956/10721/221150/10051/3…
FAN_EMBRYONIC_CTX_BRAIN_MYELOID	FAN_EMBRYONIC_CTX_BRAIN_MYELOID	FAN_EMBRYONIC_CTX_BRAIN_MYELOID	135	0.774117	2.86227	1e-10	2.7199e-09	1.82012e-09	2245	tags=67%, list=14%, signal=58%	7076/2014/301/9021/6275/1475/160364/302/7431/4046/5265/4069/962/51316/3122/1890/3119/6282/114769/3123/5329/6280/3113/441168/6279/597/3115/7045/64231/972/6398/11025/10135/353514/342510/28959/10437/3956/960/4600/976/6281/6277/55603/3108/8826/728/10875/388325/126364/1043/9046/10410/64581/9976/467/3659/3683/1520/64332/10673/9636/7852/3106/55911/8764/10288/51816/6688/10870/53827/7127/126014/4542/3105/…
FAN_EMBRYONIC_CTX_NSC_2	FAN_EMBRYONIC_CTX_NSC_2	FAN_EMBRYONIC_CTX_NSC_2	232	0.725069	2.85822	1e-10	2.7199e-09	1.82012e-09	1965	tags=53%, list=12%, signal=47%	55635/5919/9787/283431/991/10112/1058/259266/9833/6241/55165/157313/11065/9493/332/11004/64151/55355/1192/9212/55143/10403/55723/9133/55247/81930/7153/10024/220134/24137/1062/54478/150468/4751/9232/7272/84617/55872/64105/151648/9928/995/699/701/84790/9700/79801/890/81610/7083/87/51512/157570/1063/22974/2305/891/1031/84722/983/55789/83540/1033/57082/23397/3956/221150/10051/3161/6790/3939/3833/1046…
VAN_DEN_BIGGELAAR_PBMC_PREVNAR_9MO_INFANT_STIMULATED_VS_UNSTIMULATED_9MO_UP	VAN_DEN_BIGGELAAR_PBMC_PREVNAR_9MO_INFANT_STIMULATED_VS_UNSTIMULATED_9MO_UP	VAN_DEN_BIGGELAAR_PBMC_PREVNAR_9MO_INFANT_STIMULATED_VS_UNSTIMULATED_9MO_UP	102	0.794995	2.84449	1e-10	2.7199e-09	1.82012e-09	1251	tags=68%, list=8%, signal=63%	3976/4283/9787/80832/3559/144455/991/259266/115362/9833/6241/55165/157313/11065/9493/332/710/11004/64151/3001/55355/9212/9133/55247/81930/7153/220134/79733/24137/1062/150468/55872/9928/699/701/9156/9700/1154/890/7083/63967/4998/51512/157570/1063/22974/2305/891/8970/7298/55789/57082/23397/221150/8208/51514/5888/4288/55388/8357/10875/1521/163351/1111/9319/5008/5347/3002/29126
ROSTY_CERVICAL_CANCER_PROLIFERATION_CLUSTER	ROSTY_CERVICAL_CANCER_PROLIFERATION_CLUSTER	ROSTY_CERVICAL_CANCER_PROLIFERATION_CLUSTER	140	0.765863	2.84094	1e-10	2.7199e-09	1.82012e-09	2289	tags=70%, list=14%, signal=60%	1829/9787/4605/55013/991/10112/1058/26499/259266/9833/6241/55165/11065/9493/332/11004/64151/55355/9212/55143/10403/55723/9133/7153/79733/24137/1062/4751/9232/7272/9768/55872/9928/699/701/9700/79801/890/7083/79682/51512/1063/54821/22974/2305/891/990/983/7298/23397/10721/10051/3161/8208/6790/3833/10460/51514/6491/9582/4288/11339/55388/10635/1111/9319/1894/9168/1164/84296/4171/5347/760/4001/55215/79…
Mitochondrial_central_dogma	Mitochondrial_central_dogma	Mitochondrial_central_dogma	229	-0.603097	-2.82368	1e-10	1.46e-09	6.94737e-10	4630	tags=73%, list=27%, signal=54%	PTCD3/LRPPRC/RCC1L/MRPS36/PRIMPOL/SARS2/MRPL53/MRPL19/DHX30/MRPL41/MRPL2/TOP3A/COA3/MRPL16/TSFM/METAP1D/DUS2/RPUSD4/MYG1/MRPL45/MRPS24/HARS2/MALSU1/RPUSD3/MRPS30/TOP1MT/RMND1/MRPS5/ANGEL2/MRPS18A/TEFM/MGME1/THG1L/MRPL51/MRPS16/MRPS7/ALKBH1/MRPS14/DAP3/MRPL35/CHCHD1/MRPS33/GADD45GIP1/MRPS2/TBRG4/METTL8/MRPS25/LACTB2/CARS2/MRPL14/MRPL48/MTPAP/MRPS11/METTL5/MRPS15/MTRES1/MRPL42/MRPL18/TRMT61B/MRPL9/…
OXPHOS	OXPHOS	OXPHOS	149	-0.530986	-2.31293	1e-10	1.46e-09	6.94737e-10	6327	tags=78%, list=37%, signal=49%	COX7A2/NDUFA11/PET100/ATPAF1/UQCRC1/LYRM2/ECSIT/FMC1/NDUFV2/SDHAF4/NDUFA3/UQCRC2/COX7C/NDUFA8/COX4I1/DMAC1/NDUFA5/PET117/NDUFA4/ATP5MG/SURF1/ATP5PD/UQCRB/NDUFB3/DMAC2/NDUFA12/NDUFS2/NDUFB7/ATP5ME/COX6B1/UQCRH/FOXRED1/NDUFS8/COX18/ATP5F1A/TIMMDC1/ATPSCKMT/HIGD1A/NDUFS7/NDUFB2/NDUFB5/NUBPL/COX8A/ATP5MC3/CMC1/ATP5MC2/SDHAF3/NDUFV1/NDUFB1/UQCRQ/ATP5F1E/NDUFB6/NDUFA6/COA3/AIFM1/ATP5MF/UQCR11/COX19/UQC…
mtDNA_maintenance	mtDNA_maintenance	mtDNA_maintenance	31	-0.617902	-2.07108	0.000220475	0.00114962	0.000547044	4778	tags=71%, list=28%, signal=51%	LIG3/PRIMPOL/TOP3A/TOP1MT/MGME1/RNASEH1/POLDIP2/TFB2M/PIF1/DNA2/UNG/POLB/TFAM/APEX1/SSBP1/RECQL4/TWNK/POLQ/ATAD3A/EXOG/MUTYH/ATAD3B
